# Supplementary material for: Influence of Alcohol Consumption on the Development of Erosive Esophagitis in Both Sexes: A Longitudinal Study
Source: Nutrients. 2022 Nov 10;14(22):4760. doi: 10.3390/nu14224760 (PMC9697246; doi:10.3390/nu14224760)
Supplement: Supplementary file 1 [file nutrients-14-04760-s001.zip]

Archive with 1 entries (1 files):
- nutrients-1957601-supplementary.pdf
